# Supplementary material for: Lamivudine (3TC), a Nucleoside Reverse Transcriptase Inhibitor, Prevents the Neuropathological Alterations Present in Mutant Tau Transgenic Mice
Source: Int J Mol Sci. 2023 Jul 6;24(13):11144. doi: 10.3390/ijms241311144 (PMC10342792; doi:10.3390/ijms241311144)
Supplement: Supplementary file 1 [file ijms-24-11144-s001.zip]

Archive with 1 entries (1 files):
- ijms-2476408-Supplementary.pdf
